# Supplementary material for: Current status and emerging role of glutathione in food grade lactic acid bacteria
Source: Microb Cell Fact. 2012 Aug 25;11:114. doi: 10.1186/1475-2859-11-114 (PMC3462692; doi:10.1186/1475-2859-11-114)
Supplement: Additional file 1 — Screening of selected LAB genomes for major genes of glutathione metabolism (synthesis, transport, redox turnover and degradation genes). The numbers in cells indicate the number of genes found and the entries in bracket are uniprot ids (for Annotated genes) and (GI ids for RPS-Blast results). NA –Annotation not available in Uniprot. (XLS 73 kb) [file 1475-2859-11-114-S1.xls]

## Sheet: Sheet1
Additional Data File containing results of a genomic screen of sequenced LAB genomes for major glutathione synthesis, transport, redox turnover and metabolism genes
The numbers indicate the number of genes found and the entries in bracket are uniprot ids (for Annotated genes) and (GI ids for RPS-Blast results) ; NA-annotation not available in Uniprot
Abbreviations:
GSHA	γ-glutamylcystiene synthetase
GSHB	glutathione synthetase
GSHF	glutathione biosynthesis bifunctional fusion protein
GPO	glutathione peroxidase
GST	glutathione S-transferase
GSHR	glutathione reductase
GGT	γ-glutamyltranspeptidase
CydC	putative glutathione transport protein (first subunit)
CydD	putative glutathione transport protein secondsubunit)
CydCD	Fused form of glutathione transport protein
NCBI TAXONOMY ID	GENOME NAME	NCBI PROJECT ID	GSHA		GSHB		GSHF		GPO		GST		GSHR		GGT		CydC		CydD		CydCD
			Annotated genes (uniprot ids)	RPS-Blast results (gi ids)	Annotated genes (uniprot ids)	RPS-Blast results (gi ids)	Annotated genes (uniprot ids)	RPS-Blast results (gi ids)	Annotated genes (uniprot ids)	RPS-Blast results (gi ids)	Annotated genes (uniprot ids)	RPS-Blast results (gi ids)	Annotated genes (uniprot ids)	RPS-Blast results (gi ids)	Annotated genes (uniprot ids)	RPS-Blast results (gi ids)	Annotated genes(uniprot ids)	RPS-Blast results (gi ids)	Annotated genes (uniprot ids)	RPS-Blast results (gi ids)	Annotated genes (uniprot ids)
684738	Lactococcus lactis KF147	42831	0	0	0	0	0	0	1 (D2BRE5)	1 (281491907)	0	0	1 (D2BPW9)	0	0	0	1 (D2BPI7)	2 (281491204;281490859)	1 (D2BPI8)	2 (281492087;281491203)	0
272622	Lactococcus lactis cremoris SK11	57983	0	0	0	0	0	0	1 (Q02YG4)	1 (116512214)	0	0	1 (Q030B2)	0	0	0	1 (Q030S1)	1 (116511507)	1 (Q030S2)	2 (116511506;116512315)	0
272623	Lactococcus lactis Il1403	57671	0	0	0	0	0	0	1 (Q9CFV1)	1 (30024038)	0	0	1 (Q9CH92)	0	0	0	1 (Q9CHM3)	2 (15672689;15672061)	1 (Q9CHM2)	2 (30024006;15673504)	0
416870	Lactococcus lactis cremoris MG1363	58837	0	0	0	0	0	0	1 (O32770)	1 (125623919)	0	0	2 (A2RNK4,A2RLV2)	0	0	0	1 (A2RMA5)	1 (125624649)	1 (A2RMA4)	2 (125624650;125623827)	0
322159	Streptococcus thermophilus LMD 9	58327	1 (Q03JS4)	0	0	0	0	1 (116628125)	0	0	1 (Q03L82)	1(116627617)	1 (Q03M40)	1 (116627309)	0	0	0	1 (116628414)	0	1 (116628611)	0
264199	Streptococcus thermophilus LMG 18311	58219	0	0	0	0	1 (Q5M3J8)	1 (55821399)	0	0	1 (Q5M4W7)	1(55820813)	1 (Q5M5Q5)	1 (55820496)	0	0	0	2 (55821489;55820418)	0	1 (55821917)	0
299768	Streptococcus thermophilus CNRZ1066	58221	0	0	0	0	1 (Q5LYY5)	1 (55823324)	0	0	1 (Q5M0C0)	1(55822716)	1 (Q5M168)	1 (55822383)	0	0	0	2 (55823418;55822301)	0	1 (55823835)	0
226185	Enterococcus faecalis V583	57669	NA	0	NA	0	NA	1 (29377546)	NA	0	NA	0	NA	1 (29377713)	NA	0	1 (Q833A8)	1 (29376567)	1 (Q833A9)	3 (29375676;29377942;29376568)	0
211110	Streptococcus agalactiae NEM316	61585	NA	0	NA	0	NA	1 (25011901)	NA	0	NA	0	NA	1 (25011487)	NA	0	0	1 (25011823)	0	1 (25011824)	0
208435	Streptococcus agalactiae 2603V R	57943	NA	0	NA	0	NA	1 (22537960)	NA	0	NA	0	NA	1(22537522)	NA	0	0	1 (22537878)	0	1 (22537879)	0
205921	Streptococcus agalactiae A909	57935	NA	0	NA	0	NA	1 (76788315)	NA	0	NA	0	NA	1(76788399)	NA	0	0	1 (76787966)	0	1 (76788320)	0
278197	Pediococcus pentosaceus ATCC 25745	57981	0	0	0	0	0	0	0	0	0	0	1 (Q03HI1)	1 (116491967)	0	0	0	0	0	0	0
203120	Leuconostoc mesenteroides ATCC 8293	57919	1 (Q03UK3)	1 (116619121)	0	0	0	0	1 (Q040E3)	1 (116617181)	1 (Q03ZW4)	0	3 (Q03XF3,Q03XL9,Q03Y07)	1 (116618121)	0	0	1 (Q03YP5)	1 (116617679)	1 (Q03YP6)	1 (116617678)	0
762051	Leuconostoc kimchii IMSNU 11154	48589	1 (D5T1Y1)	1 (296110868)	0	0	0	0	1 (D5T573)	1 (296112145)	0	0	4 (D5T388,D5T001,D5T275,D5SZJ2)	3 (296100158;296110188;296111324)	0	0	1 (D5T1C4)	2 (296110661;296111368)	1 (D5T1C5)	1 (296110662)	0
349519	Leuconostoc citreum KM20	58481	1 (B1MW57)	1 (170016387)	0	0	0		1 (B1MYI6)	1 (170017113)	0	0	5 (B1MWP1,B1N0B1,B1MXN1,B1MYN5,B1N0H9)	2 (170017162;170017738)	0	0	1 (B1MXQ4)	1 (170016832)	1 (B1MXQ5)	1 (170016831)	0
979982	Leuconostoc C2	68743	1 (F8HTV5)	1 (339491892)	0	0	0		1 (F8HUH6)	1(339490644)	0	0	2 (F8HXR0,F8HT71)	1 (339491406)	0	0	1 (F8HU99)	2 (339490247;339491362)	1 (F8HU98)	1 (339490246)	0
762550	Leuconostoc gasicomitatum LMG 18811	50385	1 (D8MD78)	1 (300172450)	0	0	0	0	1 (D8MFP7)	1 (300173318)	0	0	4 (D8MI41,D8MGQ5,D8MDF4,D8MD18)	1 (300174162)	0	0	1 (D8MGL2)	1 (300173632)	1 (D8MGL1)	1 (300173633)	0
498216	Lactobacillus casei Zhang	50673	0	0	0	0	1 (D8GG18)	1 (301066250)	1 (D8GF28)	1 (301065910)	1 (D8GG40)	1(301066272)	2 (D8GAX6,D8GDA8)	2 (301067184;301067612)		0	1(D8GAZ6)	5 (301067192;301066934;301067204;301065799;301066933)	1 (D8GAZ7)	1 (301067193;301067205)	0
543734	Lactobacillus casei BL23	59237	0	0	0	0	1 (B3WDP5)	1 (191638188)	1 (B3WCJ1)	1 (191637784)	1 (B3WDR6)	1(191638209)	2 (B3WAX7,B3W9R0)	1 (191639121)	0	0	2 (B3W9T2;B3W9R7)	5 (191637626;191639128;191639142;191638876;191638877)	2 (B3W9T1;B3W9R8)	2 (191639143;191639129)	0
321967	Lactobacillus casei ATCC 334	57985	0	0	0	0	1 (Q039Z0)	1 (116494690)	1 (Q03AS9)	1 (116494401)	0	0	2 (Q034M5,Q036D8)	1 (116495642)	0	0	1 (Q036C3)	2 (116495649;116495657)	1 (Q036C2)	2 (116495658;116495650)	0
568703	Lactobacillus rhamnosus GG	59313	0	0	0	0	1 (C7TBW5)	1 (258508208)	1 (C7TAV8)	1 (258507851)	0	0	1 (C7T7H3)	1 (258509610)	0	0	3 (C7TEQ8;C7TEP7;C7TEQ7)	8 (258508943;258509931;258509190;258508689;258509200;258509438;258508942;258507726)	1(C7TEQ7;)	2 (258509201;258509191)	0
568704	Lactobacillus rhamnosus Lc 705	59315	0	0	0	0	1 (C7TIN6)	1 (258539422)	1 (C7THR2)	1 (258539098)	0	0	1 (C7TMM4)	1 (258540810)	0	0	1 (C7TLF0)	9 (258538915;258540129;258541095;258540130;258540380;258540385;258540638;258539869;258540381)	1 (C7TLE9)	2 (258540386;258540382)	0
644042	Lactobacillus plantarum JDM1	59361	1 (C6VI68)	1 (254557111)	0	0	1 (C6VI78)	1 (254557121)	1 (C6VJF8)	1 (254555373)	0	0	4 (C6VP32,C6VK66,C6VLW6,C6VQF7)	3 (254555500;254556227;254557786)	0	0	1 (C6VNQ1)	2 (254556097;254555459)	1 (C6VNQ2)	1 (254556096)	0
220668	Lactobacillus plantarum WCFS1	62911	1 (F9UQN1)	1 (28378906)	0	1 (28377378)	1 (Q88UW5)	1 (28378916)	1 (F9UT25)	1(28377153)	0	0	4 (F9UTG0,F9UPG5,F9UN44,F9UTW6)	3 (28377284;28378020;28379636)	0	0	1 (F9UMT4)	2 (28377247;28377913)	1 (F9UMT5)	1 (28377912)	0
889932	Lactobacillus plantarum ST III	53537	1 (E1TM25)	1 (308181107)	0	0	1 (E1TM42)	1 (308181124)	1 (E1TRG7)	1 (308179370)	0	0	4 (E1TSC0,E1TSJ2,E1TSR0,E1TNU8)	3 (308179501;308180201;308181867)	0	0	1 (E1TMY9)	2(308180092;308179462)	1 (E1TMZ0)	1 (308180091)	0
334390	Lactobacillus fermentum IFO 3956	58865	3 (B2GDP3,B2GCK8,B2GBB9)	3 (184155091;184155530;184155915)	0	0	0	0	0	0	0	0	1 (B2GE69)	1 (184156091)	0	0	1 (B2GAD0)	1 (184154752)	1 (B2GAC9)	1 (184154751)	0
491077	Lactobacillus reuteri SD2112	55357	2 (F8DM38,F8DR93)	2 (338202763;338203561)	0	0	0	0	0	0	0	0	1 (F8DNV5,F8DM51)	0	0	0	1 (F8DMS6)	1 (338204089)	1 (F8DMS5)	2 (338203041;338204088)	0
557436	Lactobacillus reuteri DSM 20016	58471	2 (A5VHL2,A5VLC0,)	2 (148543303;148544611)	0	0	0	0	0	0	0	0	0	0	0	0	1 (A5VIV2)	2 (148543743;148545119)	1 (A5VIV1)	2 (148543742;148544760)	0
557433	Lactobacillus reuteri JCM 1112	58875	2 (B2G8P8,B2G542)	2 (184152713;184153969)	0	0	0	0	0	0	0	0	0	0	0	0	1 (B2G6C8)	1 (184153149)	1 (B2G6C7)	1 (184153148)	0
891391	Lactobacillus acidophilus 30SC	63605	0	0	0	0	0	0	0	0	0	0	0	0	0	0	0	3 (325957707;325956869;325957660)	0	2 (325957142;325956870)	0
272621	Lactobacillus acidophilus NCFM	57685	0	0	0	0	0	0	0	0	0	0	1 (Q5FK23)	0	0	0	0	9 (58338122;58338175;58336423;58337421;58338046;58337630;58337915;58336919;58337420)	0	1 (58336887)	0
321956	Lactobacillus delbrueckii bulgaricus ATCC BAA 365	57987	0	0	0	0	0	0	0	0	0	0	0	0	0	0	0	3 (116513308;116513454;116514867)	0	0	0
390333	Lactobacillus delbrueckii bulgaricus ATCC 11842	58647	0	0	0	0	0	0	0	0	0	0	0	0	0	0	0	3 (104774736;104773467;104773330)	0	2 (104773329;104773275)	0
767455	Lactobacillus delbrueckii bulgaricus ND02	60621	0	0	0	0	0	0	0	0	0	0	1 (E4SZT9)	1 (313124762)	0	0	0	1 (313123030)	0	1 (313124435)	0
405566	Lactobacillus helveticus DPC 4571	58761	0	0	0	0	0	0	0	0	0	0	1 (A8YVF9)	1 (161507583)	0	0	0	5 (161507528;161507503;161507918;161507484;161508192)	0	3 (161507504;161508073;161507919)	0
324831	Lactobacillus gasseri ATCC 33323	57687	0	0	0	0	0	0	0	0	0	0	1 (Q047B7)	0	0	0	1 (Q040K4)	6 (116629678;116629608;116630145;116630384;116629108;116629082)	1 (Q040K5)	5 (116629609;116629679;116630383;116629699;116630369)	0
362948	Lactobacillus salivarius UCC118	58233	1 (Q1WVP8)	1 (90961045)	0	0	0	0	0	0	0	0	1 (A0A3H6)	1 (56707176)	0	0	1 (Q1WTF5)	1 (90962004)	1 (Q1WTF2)	1 (90962005)	0
314315	Lactobacillus sakei 23K	58281	1 (Q38XD9)	0	0	0	0	1 (81428451)	0	0	0	0	1 (Q38UF8)	1 (81429481)	0	0	0	0	0	0	0
387344	Lactobacillus brevis ATCC 367	57989	1 (Q03Q55)	1 (116334171)	0	0	0	0	1 (Q03P11)	1 (116334565)	0	0	2 (Q03NW4,Q03T80)	1 (116334612)	0	0	1 (Q03Q07)	2 (116334219;116334438)	0	0	0
257314	Lactobacillus johnsonii NCC 533	58029	0	0	0	0	0	0	0	0	0	0	0	0	0	0	1 (Q74HD4)	9 (42519605;42518698;42519221;42519134;42518463;42518690;42519456;42518560;42519862)	1 (Q74HD5)	7 (42519135;42518111;42519173;42519844;42519172;42518464;42519861)	0
633699	Lactobacillus johnsonii FI9785	41735	0	0	0	0	0	0	0	0	0	0	1 (D0R2T5)	0	0	0	1 (D0R6A2)	6 (268320226;268319448;268319449;268319420;268320168;268318971)	1 (D0R6A1)	5 (268319421;268320225;268320205;268318555;268318594)	0
748671	Lactobacillus crispatus ST1	48359	0	0	0	0	0	0	0	0	0	0	0	0	0	0	2 (D5GZ75;D5GZ76)	6 (295692813;295693499;295692504;295693836;295693100;295693500)	1 (D5GZ77)	8 (295693220;295693765;295693219;295692336;295693101;295693501;295692814;295691903)	0
695560	Lactobacillus amylovorus GRL 1112	61179	0	0	0	0	0	0	0	0	0	0	0	0	0	0	0	4 (315039241;315037255;315039176;315038452)	0	3 (315038453;315039223;315038723)	0
511437	Lactobacillus buchneri NRRL B 30929	66205	0	4 (331700599;331700600;331700606;331701042)	4 (F4FX17,F4FX18,F4FX24,F4FSV1)	0	0		1 (F4FXH5)	1(331700684)	1 (F4FVG9)	0	1 (F4FS35)	1 (331700676)	0	0	1 (F4FS37)	1 (331701967)	1 (F4FS38)	1 (331701968)	0
1033837	Lactobacillus kefiranofaciens ZW3	67985	0	0	0	0	0	0	0	0	0	0	0	1 (336054152)	0	0	1 (F6CDE4)	5 (336055087;336055134;336053668;336054158;336053873)	1 (F6CDE3)	6 (336053872;336054159;336053838;336053667;336054621;336055448)	0
714313	Lactobacillus sanfranciscensis TMW 1 1304	72937	0	0	0	0	0	0	1 (G2KWI4)	1(347534640)	0	0	0	1 (347533721)	0	0	1 (G2KTM0)	1 (347534384)	1 (G2KTL9)	1 (347534385)	0
1069534	Lactobacillus ruminis ATCC 27782	73417	NA	0	NA	0	NA	1 (347525769)	NA	0	NA	0	NA	0	NA	0	0	2 (347524830;347524829)	0	0	0
203123	Oenococcus oeni PSU 1	59417	0	0	0	0	0	0	1 (04FG7)	1(116490926)	0	0	1 (Q04EN7)	1 (116491206)	0	0	1 (Q04GP8)	2 (116491084;116490495)	1 (Q04GP9)	2 (116491085;116490494)	0
367928	Bifidobacterium adolescentis ATCC 15703	58559	1 (A1A2R1)	0	0	0	0	0	0	0	0	0	0	0	0	0	0	1 (119026426)	0	0	0
391904	Bifidobacterium longum infantis ATCC 15697	58677	1 (B7GPJ5)	0	0	0	0	0	0	0	0	0	0	0	0	0	0	1 (213691660)	0	1 (213693122)	0
205913	Bifidobacterium longum DJO10A	58833	1 (B3DRJ5)	0	0	0	0	0	0	0	0	0	0	0	0	0	0	0	0	1 (189439873)	0
206672	Bifidobacterium longum NCC2705	57939	NA	0	NA	0	NA	0	NA	0	NA	0	NA	0	NA	0	0	0	0	1 (23464866)	0
442563	Bifidobacterium animalis lactis AD011	58911	1 (B8DWG3)	0	0	0	0		0	0	0	0	0	0	0	0	0	0	0	1 (219683095)	0
555970	Bifidobacterium animalis lactis DSM 10140	59357	1 (C6AFA3)	0	0	0	0	0	0	0	0	0	0	0	0	0	0	0	0	1 (241196828)	0
580050	Bifidobacterium animalis lactis Bl 04	59359	1 (C6A961)	0	0	0	0	0	0	0	0	0	0	0	0	0	0	0	0	1 (241191422)	0
883062	Bifidobacterium bifidum S17	59545	1 (E3ELZ1)	0	0	0	0	0	0	0	0	0	0	0	0	0	0	0	0	0	0
702459	Bifidobacterium bifidum PRL2010	59883	1 (E4P072)	0	0	0	0	0	0	0	0	0	0	0	0	0	0	0	0	0	0
890402	Bifidobacterium longum BBMN68	60163	1 (E4R3Y8)	0	0	0	0	0	0	0	0	0	0	0	0	0	0	0	0	2 (312133289;312133826)	0
565040	Bifidobacterium longum infantis 157F	62693	1 (E8MVA7)	0	0	0	0	0	0	0	0	0	0	0	0	0	0	0	0	1 (322688535)	0
759350	Bifidobacterium longum JDM301	49131	1 (D6ZVS8)	0	0	0	0	0	0	0	0	0	0	0	0	0	0	0	0	1 (296454909)	0
401473	Bifidobacterium dentium Bd1	43091	1 (D2Q5R6)	0	0	0	0	0	0	0	0	0	0	0	0	0	0	0	0	1 (283456755)	0
565042	Bifidobacterium longum JCM 1217	62695	1 (E8MEP4)	0	0	0	0	0	0	0	0	0	0	0	0	0	0	0	0	2 (322691910;322690542)	0
754252	Propionibacterium freudenreichii subsp.shermanii CIRM BIA1	49535	0	0	0	0	0	0	0	0	1 (D7GE16)	0	0	1 (297627151)	0	0	0	1 (297625232)	0	1 (297625377)	1(D7GHW7)
Additional Data File containing results of a genomic screen of sequenced LAB genomes for major glutathione production,redox and metabolism genes

## Sheet: Sheet2
NCBI TAXONOMY ID	GENOME NAME	NCBI PROJECT ID	GSHA	GSHB	GSHAB	GPO	GST	GSR	GGT
891391	Lactobacillus acidophilus 30SC	63605	NA	NA	NA	NA	NA	NA	NA
272621	Lactobacillus acidophilus NCFM	57685	NA	NA	NA	NA	NA	NA	NA
695560	Lactobacillus amylovorus GRL 1112	61179	NA	NA	NA	NA	NA	NA	NA
387344	Lactobacillus brevis ATCC 367	57989	NA	NA	NA	NA	NA	NA	NA
511437	Lactobacillus buchneri NRRL B 30929	66205	NA	NA	NA	NA	NA	NA	NA
321967	Lactobacillus casei ATCC 334	57985	NA	NA	NA	NA	NA	NA	NA
543734	Lactobacillus casei BL23	59237	NA	NA	NA	NA	NA	NA	NA
498216	Lactobacillus casei Zhang	50673	NA	NA	NA	NA	NA	NA	NA
748671	Lactobacillus crispatus ST1	48359	NA	NA	NA	NA	NA	NA	NA
390333	Lactobacillus delbrueckii bulgaricus ATCC 11842	58647	NA	NA	NA	NA	NA	NA	NA
321956	Lactobacillus delbrueckii bulgaricus ATCC BAA 365	57987	NA	NA	NA	NA	NA	NA	NA
767455	Lactobacillus delbrueckii bulgaricus ND02	60621	NA	NA	NA	NA	NA	NA	NA
334390	Lactobacillus fermentum IFO 3956	58865	NA	NA	NA	NA	NA	NA	NA
324831	Lactobacillus gasseri ATCC 33323	57687	NA	NA	NA	NA	NA	NA	NA
405566	Lactobacillus helveticus DPC 4571	58761	NA	NA	NA	NA	NA	NA	NA
633699	Lactobacillus johnsonii FI9785	41735	NA	NA	NA	NA	NA	NA	NA
257314	Lactobacillus johnsonii NCC 533	58029	NA	NA	NA	NA	NA	NA	NA
1033837	Lactobacillus kefiranofaciens ZW3	67985	NA	NA	NA	NA	NA	NA	NA
644042	Lactobacillus plantarum JDM1	59361	NA	NA	NA	NA	NA	NA	NA
889932	Lactobacillus plantarum ST III	53537	NA	NA	NA	NA	NA	NA	NA
220668	Lactobacillus plantarum WCFS1	62911	NA	NA	NA	NA	NA	NA	NA
557436	Lactobacillus reuteri DSM 20016	58471	NA	NA	NA	NA	NA	NA	NA
557433	Lactobacillus reuteri JCM 1112	58875	NA	NA	NA	NA	NA	NA	NA
491077	Lactobacillus reuteri SD2112	55357	NA	NA	NA	NA	NA	NA	NA
568703	Lactobacillus rhamnosus GG	59313	NA	NA	NA	NA	NA	NA	NA
568704	Lactobacillus rhamnosus Lc 705	59315	NA	NA	NA	NA	NA	NA	NA
314315	Lactobacillus sakei 23K	58281	NA	NA	NA	NA	NA	NA	NA
362948	Lactobacillus salivarius UCC118	58233	NA	NA	NA	NA	NA	NA	NA
714313	Lactobacillus sanfranciscensis TMW 1 1304	72937	NA	NA	NA	NA	NA	NA	NA
420889	Lactococcus garvieae ATCC 49156	73413	NA	NA	NA	NA	NA	NA	NA
416870	Lactococcus lactis cremoris MG1363	58837	NA	NA	NA	NA	NA	NA	NA
272622	Lactococcus lactis cremoris SK11	57983	NA	NA	NA	NA	NA	NA	NA
272623	Lactococcus lactis Il1403	57671	NA	NA	NA	NA	NA	NA	NA
684738	Lactococcus lactis KF147	42831	NA	NA	NA	NA	NA	NA	NA
979982	Leuconostoc C2	68743	NA	NA	NA	NA	NA	NA	NA
349519	Leuconostoc citreum KM20	58481	NA	NA	NA	NA	NA	NA	NA
762550	Leuconostoc gasicomitatum LMG 18811	50385	NA	NA	NA	NA	NA	NA	NA
762051	Leuconostoc kimchii IMSNU 11154	48589	NA	NA	NA	NA	NA	NA	NA
203120	Leuconostoc mesenteroides ATCC 8293	57919	NA	NA	NA	NA	NA	NA	NA
367928	Bifidobacterium adolescentis ATCC 15703	58559	NA	NA	NA	NA	NA	NA	NA
442563	Bifidobacterium animalis lactis AD011	58911	NA	NA	NA	NA	NA	NA	NA
580050	Bifidobacterium animalis lactis Bl 04	59359	NA	NA	NA	NA	NA	NA	NA
555970	Bifidobacterium animalis lactis DSM 10140	59357	NA	NA	NA	NA	NA	NA	NA
702459	Bifidobacterium bifidum PRL2010	59883	NA	NA	NA	NA	NA	NA	NA
883062	Bifidobacterium bifidum S17	59545	NA	NA	NA	NA	NA	NA	NA
401473	Bifidobacterium dentium Bd1	43091	NA	NA	NA	NA	NA	NA	NA
890402	Bifidobacterium longum BBMN68	60163	NA	NA	NA	NA	NA	NA	NA
205913	Bifidobacterium longum DJO10A	58833	NA	NA	NA	NA	NA	NA	NA
565040	Bifidobacterium longum infantis 157F	62693	NA	NA	NA	NA	NA	NA	NA
391904	Bifidobacterium longum infantis ATCC 15697	58677	NA	NA	NA	NA	NA	NA	NA
565042	Bifidobacterium longum JCM 1217	62695	NA	NA	NA	NA	NA	NA	NA
759350	Bifidobacterium longum JDM301	49131	NA	NA	NA	NA	NA	NA	NA
206672	Bifidobacterium longum NCC2705	57939	NA	NA	NA	NA	NA	NA	NA
278197	Pediococcus pentosaceus ATCC 25745	57981	NA	NA	NA	NA	NA	NA	NA
203123	Oenococcus oeni PSU 1	59417	NA	NA	NA	NA	NA	NA	NA
754252	Propionibacterium freudenreichii shermanii CIRM BIA1	49535	NA	NA	NA	NA	NA	NA	NA
226185	Enterococcus faecalis V583	57669	NA	NA	NA	NA	NA	NA	NA
208435	Streptococcus agalactiae 2603V R	57943	NA	NA	NA	NA	NA	NA	NA
205921	Streptococcus agalactiae A909	57935	NA	NA	NA	NA	NA	NA	NA
211110	Streptococcus agalactiae NEM316	61585	NA	NA	NA	NA	NA	NA	NA
299768	Streptococcus thermophilus CNRZ1066	58221	NA	NA	NA	NA	NA	NA	NA
322159	Streptococcus thermophilus LMD 9	58327	NA	NA	NA	NA	NA	NA	NA
264199	Streptococcus thermophilus LMG 18311	58219	NA	NA	NA	NA	NA	NA	NA
1069534	Lactobacillus ruminis ATCC 27782	73417	NA	NA	NA	NA	NA	NA	NA

## Sheet: Sheet3
ncbi_tax_id	genome_name	project_id	cydc_anno	cydc_rps	cydd_anno	cydd_rps	cydcd_anno
684738	Lactococcus lactis KF147	42831	1 (D2BPI7)	2 (281491204;281490859)	1 (D2BPI8)	2 (281492087;281491203)	0
272622	Lactococcus lactis cremoris SK11	57983	1 (Q030S1)	1 (116511507)	1 (Q030S2)	2 (116511506;116512315)	0
272623	Lactococcus lactis Il1403	57671	1 (Q9CHM3)	2 (15672689;15672061)	1 (Q9CHM2)	2 (30024006;15673504)	0
416870	Lactococcus lactis cremoris MG1363	58837	1 (A2RMA5)	1 (125624649)	1 (A2RMA4)	2 (125624650;125623827)	0
322159	Streptococcus thermophilus LMD 9	58327	0	1 (116628414)	0	1 (116628611)	0
264199	Streptococcus thermophilus LMG 18311	58219	0	2 (55821489;55820418)	0	1 (55821917)	0
299768	Streptococcus thermophilus CNRZ1066	58221	0	2 (55823418;55822301)	0	1 (55823835)	0
226185	Enterococcus faecalis V583	57669	1 (Q833A8)	1 (29376567)	1 (Q833A9)	3 (29375676;29377942;29376568)	0
211110	Streptococcus agalactiae NEM316	61585	0	1 (25011823)	0	1 (25011824)	0
208435	Streptococcus agalactiae 2603V R	57943	0	1 (22537878)	0	1 (22537879)	0
205921	Streptococcus agalactiae A909	57935	0	1 (76787966)	0	1 (76788320)	0
278197	Pediococcus pentosaceus ATCC 25745	57981	0	0	0	0	0
203120	Leuconostoc mesenteroides ATCC 8293	57919	1 (Q03YP5)	1 (116617679)	1 (Q03YP6)	1 (116617678)	0
762051	Leuconostoc kimchii IMSNU 11154	48589	1 (D5T1C4)	2 (296110661;296111368)	1 (D5T1C5)	1 (296110662)	0
349519	Leuconostoc citreum KM20	58481	1 (B1MXQ4)	1 (170016832)	1 (B1MXQ5)	1 (170016831)	0
979982	Leuconostoc C2	68743	1 (F8HU99)	2 (339490247;339491362)	1 (F8HU98)	1 (339490246)	0
762550	Leuconostoc gasicomitatum LMG 18811	50385	1 (D8MGL2)	1 (300173632)	1 (D8MGL1)	1 (300173633)	0
498216	Lactobacillus casei Zhang	50673	1(D8GAZ6)	5 (301067192;301066934;301067204;301065799;301066933)	1 (D8GAZ7)	1 (301067193;301067205)	0
543734	Lactobacillus casei BL23	59237	2 (B3W9T2;B3W9R7)	5 (191637626;191639128;191639142;191638876;191638877)	2 (B3W9T1;B3W9R8)	2 (191639143;191639129)	0
321967	Lactobacillus casei ATCC 334	57985	1 (Q036C3)	2 (116495649;116495657)	1 (Q036C2)	2 (116495658;116495650)	0
568703	Lactobacillus rhamnosus GG	59313	3 (C7TEQ8;C7TEP7;C7TEQ7)	8 (258508943;258509931;258509190;258508689;258509200;258509438;258508942;258507726)	1(C7TEQ7;)	2 (258509201;258509191)	0
568704	Lactobacillus rhamnosus Lc 705	59315	1 (C7TLF0)	9 (258538915;258540129;258541095;258540130;258540380;258540385;258540638;258539869;258540381)	1 (C7TLE9)	2 (258540386;258540382)	0
644042	Lactobacillus plantarum JDM1	59361	1 (C6VNQ1)	2 (254556097;254555459)	1 (C6VNQ2)	1 (254556096)	0
220668	Lactobacillus plantarum WCFS1	62911	1 (F9UMT4)	2 (28377247;28377913)	1 (F9UMT5)	1 (28377912)	0
889932	Lactobacillus plantarum ST III	53537	1 (E1TMY9)	2(308180092;308179462)	1 (E1TMZ0)	1 (308180091)	0
334390	Lactobacillus fermentum IFO 3956	58865	1 (B2GAD0)	1 (184154752)	1 (B2GAC9)	1 (184154751)	0
491077	Lactobacillus reuteri SD2112	55357	1 (F8DMS6)	1 (338204089)	1 (F8DMS5)	2 (338203041;338204088)	0
557436	Lactobacillus reuteri DSM 20016	58471	1 (A5VIV2)	2 (148543743;148545119)	1 (A5VIV1)	2 (148543742;148544760)	0
557433	Lactobacillus reuteri JCM 1112	58875	1 (B2G6C8)	1 (184153149)	1 (B2G6C7)	1 (184153148)	0
891391	Lactobacillus acidophilus 30SC	63605	0	3 (325957707;325956869;325957660)	0	2 (325957142;325956870)	0
272621	Lactobacillus acidophilus NCFM	57685	0	9 (58338122;58338175;58336423;58337421;58338046;58337630;58337915;58336919;58337420)	0	1 (58336887)	0
321956	Lactobacillus delbrueckii bulgaricus ATCC BAA 365	57987	0	3 (116513308;116513454;116514867)	0	0	0
390333	Lactobacillus delbrueckii bulgaricus ATCC 11842	58647	0	3 (104774736;104773467;104773330)	0	2 (104773329;104773275)	0
767455	Lactobacillus delbrueckii bulgaricus ND02	60621	0	1 (313123030)	0	1 (313124435)	0
405566	Lactobacillus helveticus DPC 4571	58761	0	5 (161507528;161507503;161507918;161507484;161508192)	0	3 (161507504;161508073;161507919)	0
324831	Lactobacillus gasseri ATCC 33323	57687	1 (Q040K4)	6 (116629678;116629608;116630145;116630384;116629108;116629082)	1 (Q040K5)	5 (116629609;116629679;116630383;116629699;116630369)	0
362948	Lactobacillus salivarius UCC118	58233	1 (Q1WTF5)	1 (90962004)	1 (Q1WTF2)	1 (90962005)	0
314315	Lactobacillus sakei 23K	58281	0	0	0	0	0
387344	Lactobacillus brevis ATCC 367	57989	1 (Q03Q07)	2 (116334219;116334438)	0	0	0
257314	Lactobacillus johnsonii NCC 533	58029	1 (Q74HD4)	9 (42519605;42518698;42519221;42519134;42518463;42518690;42519456;42518560;42519862)	1 (Q74HD5)	7 (42519135;42518111;42519173;42519844;42519172;42518464;42519861)	0
633699	Lactobacillus johnsonii FI9785	41735	1 (D0R6A2)	6 (268320226;268319448;268319449;268319420;268320168;268318971)	1 (D0R6A1)	5 (268319421;268320225;268320205;268318555;268318594)	0
748671	Lactobacillus crispatus ST1	48359	2 (D5GZ75;D5GZ76)	6 (295692813;295693499;295692504;295693836;295693100;295693500)	1 (D5GZ77)	8 (295693220;295693765;295693219;295692336;295693101;295693501;295692814;295691903)	0
695560	Lactobacillus amylovorus GRL 1112	61179	0	4 (315039241;315037255;315039176;315038452)	0	3 (315038453;315039223;315038723)	0
511437	Lactobacillus buchneri NRRL B 30929	66205	1 (F4FS37)	1 (331701967)	1 (F4FS38)	1 (331701968)	0
1033837	Lactobacillus kefiranofaciens ZW3	67985	1 (F6CDE4)	5 (336055087;336055134;336053668;336054158;336053873)	1 (F6CDE3)	6 (336053872;336054159;336053838;336053667;336054621;336055448)	0
714313	Lactobacillus sanfranciscensis TMW 1 1304	72937	1 (G2KTM0)	1 (347534384)	1 (G2KTL9)	1 (347534385)	0
1069534	Lactobacillus ruminis ATCC 27782	73417	0	2 (347524830;347524829)	0	0	0
203123	Oenococcus oeni PSU 1	59417	1 (Q04GP8)	2 (116491084;116490495)	1 (Q04GP9)	2 (116491085;116490494)	0
367928	Bifidobacterium adolescentis ATCC 15703	58559	0	1 (119026426)	0	0	0
391904	Bifidobacterium longum infantis ATCC 15697	58677	0	1 (213691660)	0	1 (213693122)	0
205913	Bifidobacterium longum DJO10A	58833	0	0	0	1 (189439873)	0
206672	Bifidobacterium longum NCC2705	57939	0	0	0	1 (23464866)	0
442563	Bifidobacterium animalis lactis AD011	58911	0	0	0	1 (219683095)	0
555970	Bifidobacterium animalis lactis DSM 10140	59357	0	0	0	1 (241196828)	0
580050	Bifidobacterium animalis lactis Bl 04	59359	0	0	0	1 (241191422)	0
883062	Bifidobacterium bifidum S17	59545	0	0	0	0	0
702459	Bifidobacterium bifidum PRL2010	59883	0	0	0	0	0
890402	Bifidobacterium longum BBMN68	60163	0	0	0	2 (312133289;312133826)	0
565040	Bifidobacterium longum infantis 157F	62693	0	0	0	1 (322688535)	0
759350	Bifidobacterium longum JDM301	49131	0	0	0	1 (296454909)	0
401473	Bifidobacterium dentium Bd1	43091	0	0	0	1 (283456755)	0
565042	Bifidobacterium longum JCM 1217	62695	0	0	0	2 (322691910;322690542)	0
754252	Propionibacterium freudenreichii shermanii CIRM BIA1	49535	0	1 (297625232)	0	1 (297625377)	1(D7GHW7)
